# Supplementary material for: United states department of defense (DoD) real property repair, alterations, maintenance, and construction project contract data: 2009–2020
Source: Data Brief. 2020 Aug 5;32:106128. doi: 10.1016/j.dib.2020.106128 (PMC7452689; doi:10.1016/j.dib.2020.106128)
Supplement: Supplementary file 1 [file mmc1.xml]

<?xml version="1.0" encoding="utf-8" standalone="no"?>
<data>
  <datasets>
    <author>adam.teston@afit.edu;ejohnson929@hotmail.com</author>
    <type>1</type>
    <dataset>
      <name>United States Department of Defense (DoD) Real Property Repair, Alterations, Maintenance, and Construction Project Contract Data: 2009-2020.</name>
      <caption />
      <description>The data were compiled from the FPDS-NG website using specific querying to obtain all real property repair, alterations, maintenance, and construction projects executed by the U.S. DoD from 2009 to 2020. These data represent 132,662 construction projects for which the U.S. DoD contracted outside entities to complete necessary maintenance, repairs, alterations, and modernization of efforts for U.S. DoD real property.</description>
      <filetype>
        <name />
      </filetype>
      <filesize />
      <source>0</source>
      <sourcename>Original Data</sourcename>
      <access>
        <type>1</type>
        <name>Data available in data repository</name>
        <reponame>Mendeley Data</reponame>
        <PersistentId>10.17632/yk4s7pdsvk.1</PersistentId>
        <deeplinkurl>https://data.mendeley.com/datasets/yk4s7pdsvk/1</deeplinkurl>
      </access>
    </dataset>
  </datasets>
</data>
